# Supplementary material for: Multidrug-resistant ESBL E. coli in urban surface waters and public health implications: A Case Study from Goranchatbari, Dhaka
Source: Heliyon. 2025 Jan 23;11(3):e42219. doi: 10.1016/j.heliyon.2025.e42219 (PMC11815672; doi:10.1016/j.heliyon.2025.e42219)
Supplement: Multimedia component 3 [file mmc3.xlsx]

## Sheet: Antibiogram
			Supplementary table S3. The presence of bla and pathogenicity associated genes, and antibiogram profiles of all isolates.
ESBL E. coli Isolates	bla genes	Diarreagenic pathotypes associated genes	ExPEC associated genes	Ampicillin (10 μg)	Cefuroxime (30 μg)	Cefotaxime (30 μg)	Cefepime (30 μg)	Aztreonam (30 μg)	Meropenem (10 μg)	Gentamicin (10 μg)	Nitrofurantoin (300 μg)	Tetracycline (30 μg)	Tigecycline (15 μg)	Ciprofloxacin (5 μg)	Sulfamethoxazole-trimethoprim (25 μg)	Chloramphenocol (30 μg)	Azithromycin (15 μg)	Fosfomycin (200 μg)
TRG-1A	CTX-M		sfaS, iutA	R	R	R	R	R	S	S	S	R	S	R	R	S	R	S
TRG-1B	OXA		sfaS	R	R	R	R	R	R	S	R	R	S	R	S	S	R	R
TRG-2A	CTX-M	estA		R	R	R	R	R	S	S	S	S	S	R	S	S	S	S
TRG-2B	CTX-M, TEM		kpsMII, sfaS, iutA	R	R	R	R	R	R	S	S	S	S	R	S	S	R	S
TRG-3A	CTX-M	estA		R	R	R	R	R	S	S	R	R	S	S	S	S	S	S
TRG-3B				R	R	R	R	R	S	S	S	S	S	S	S	S	S	S
TRG-3C	CTX-M	estA		R	R	R	R	R	S	S	S	S	S	S	S	S	S	S
TRG-3D	CTX-M		sfaS, iutA	R	R	R	R	R	R	S	S	R	S	R	R	S	R	S
TRG-4A	CTX-M	estA		R	R	R	R	R	S	S	S	S	S	R	S	S	S	S
TRG-4B	CTX-M		kpsMII, sfaS	R	R	R	R	R	S	S	S	R	S	S	S	S	S	S
TRG-4C	CTX-M		sfaS	R	R	R	R	R	S	S	S	S	S	S	S	S	S	S
TRG-5A	CTX-M	estA, eltB		R	R	R	R	R	S	S	S	R	S	S	S	S	S	S
TRG-5B	TEM, SHV	estA		R	S	R	S	R	S	S	R	R	S	S	R	S	R	S
TRG-5C	CTX-M, TEM		sfaS	R	R	R	R	R	S	S	S	S	S	S	S	S	R	S
TRG-6A	CTX-M		sfaS	R	R	R	S	S	S	S	S	S	S	S	S	S	S	S
TRG-6B	CTX-M	estA		R	R	R	R	R	S	S	S	S	S	S	S	S	S	S
TRG-6C	CTX-M	estA, eltB		R	R	R	R	R	S	S	S	S	S	R	S	S	S	S
TRG-7A	CTX-M		sfaS	R	R	R	R	R	S	S	S	S	S	S	S	S	S	S
TRG-8A	CTX-M, TEM			R	R	R	R	R	S	S	S	S	S	S	S	S	R	S
TRG-8B				R	R	R	R	R	S	S	S	S	S	S	S	S	S	S
TRG-8C	CTX-M, TEM		sfaS	R	R	R	R	R	S	S	S	S	S	S	S	S	R	S
TRG-9A	CTX-M		sfaS	R	R	R	R	R	S	S	S	R	S	S	S	S	S	S
TRG-10A	CTX-M		kpsMII	R	R	R	R	R	S	S	S	R	S	R	S	S	S	S
TRG-10B	CTX-M			R	R	R	R	R	S	S	S	R	S	R	S	S	S	S
TRG-10C	TEM		sfaS	R	R	R	S	S	S	S	S	R	S	S	S	S	S	S
TRG-11A	CTX-M	estA		R	R	R	R	R	S	S	S	S	S	S	R	S	R	S
TRG-11B	CTX-M		sfaS	R	R	R	R	R	S	S	S	S	S	S	S	S	S	S
TRG-11C	CTX-M, TEM	estA		R	R	R	R	S	S	S	S	S	S	S	S	S	R	S
TRG-11D	CTX-M	estA		R	R	R	R	R	S	S	S	S	S	S	S	S	S	S
TRG-12A	CTX-M		kpsMII	R	R	R	R	R	S	S	S	S	S	S	S	R	R	S
TRG-12B	CTX-M		papA	R	R	R	R	R	S	S	S	S	S	S	S	S	S	S
TRG-12C	CTX-M	estA		R	R	R	R	S	S	S	S	S	S	S	S	S	S	S
TRG-12D	CTX-M		sfaS	R	R	R	S	S	S	S	S	S	S	S	S	S	S	S
TRG-13A	CTX-M		sfaS	R	R	R	S	S	S	S	S	S	S	S	S	S	R	S
TRG-13B		estA		R	R	R	R	R	S	S	S	S	S	S	S	S	S	S
TRG-14A	CTX-M	eltB		R	R	R	R	R	S	S	S	S	S	R	S	S	S	S
TRG-14B	CTX-M			R	R	R	R	S	S	S	S	S	S	R	S	S	S	S
TRG-14C	CTX-M		focG, kpsMII, iutA	R	R	R	R	R	S	S	S	S	S	S	S	S	S	S
TRG-14D	CTX-M		sfaS	R	R	R	R	R	S	S	S	R	S	S	S	S	S	S
TRG-16A				R	R	R	R	R	S	S	S	S	S	S	S	S	S	S
TRG-16B	CTX-M		sfaS	R	R	R	R	R	S	S	S	R	S	S	S	S	S	S
TRG-16C	CTX-M	estA		R	R	R	R	S	S	S	S	R	S	R	R	S	R	S
TRG-18A	CTX-M		papA	R	R	R	R	R	S	S	S	S	S	S	S	S	S	S
TRG-19A	CTX-M, TEM		kpsMII, sfaS, afa, iutA	R	R	R	R	R	S	S	S	S	S	R	S	S	R	S
TRG-20A	CTX-M, TEM		sfaS	R	R	R	R	R	S	S	S	R	S	S	S	S	S	S
TRG-20B	CTX-M	estA		R	R	R	R	S	S	S	S	S	S	S	S	S	S	S
TRG-20C	CTX-M		sfaS, afa, iutA	R	R	R	R	R	R	S	S	R	S	R	R	S	R	S
TRG-21A	CTX-M	estA		R	R	R	R	R	S	S	S	S	S	S	S	S	S	S
TRG-21B	CTX-M, TEM	estA		R	R	R	R	R	S	S	S	R	S	S	S	S	R	S
TRG-21C	CTX-M, TEM	estA		R	R	R	R	R	S	S	S	S	S	S	S	S	R	S
TRG-23A	CTX-M			R	R	R	R	R	S	S	S	S	S	S	S	S	S	S
TRG-23B	CTX-M, TEM	aaiC		R	R	R	R	R	S	S	S	R	S	S	R	R	R	S
TRG-24A	CTX-M		sfaS	R	R	R	R	R	S	S	S	R	S	R	R	S	R	S
TRG-24B	CTX-M			R	R	R	R	R	S	S	S	R	S	R	R	S	R	S
TRG-26A	CTX-M	eltB		R	R	R	R	R	S	S	S	S	S	R	S	S	S	S
TRG-26B	CTX-M		sfaS	R	R	R	R	R	S	S	S	S	S	S	S	S	S	S
TRG-26C	CTX-M, TEM		sfaS	R	R	R	R	S	S	S	S	S	S	S	R	S	R	S
TRG-27A	CTX-M	estA		R	R	R	R	R	S	S	S	S	S	S	S	S	S	S
TRG-27B	CTX-M, TEM	estA, eltB		R	R	R	R	R	S	S	S	R	S	S	R	S	S	S
TRG-27C	CTX-M, TEM	estA		R	R	R	R	R	S	S	S	R	S	S	S	S	R	S
TRG-28A	CTX-M, TEM			R	R	R	R	S	S	S	S	R	S	S	S	S	R	S
TRG-28B	CTX-M, TEM	estA		R	R	R	R	R	S	S	S	R	S	S	S	S	R	S
